# Supplementary material for: DNA polymerase theta suppresses mitotic crossing over
Source: PLoS Genet. 2021 Mar 22;17(3):e1009267. doi: 10.1371/journal.pgen.1009267 (PMC8016270; doi:10.1371/journal.pgen.1009267)
Supplement: S1 Table — (CSV) [file pgen.1009267.s002.csv]

Genotype	Heterozygous	Homozygous	% homozygous observed	% homozygous expected	% of expected
POLQ SLX4	719	407	36.15%	33.33%	108.44%
POLQ GEN1	480	267	35.74%	33.33%	107.23%
SLX4 GEN1	167	90	35.02%	33.33%	105.06%
POLQ SLX4 GEN1	447	1	0.22%	33.33%	0.67%
