# Supplementary material for: DNA polymerase theta suppresses mitotic crossing over
Source: PLoS Genet. 2021 Mar 22;17(3):e1009267. doi: 10.1371/journal.pgen.1009267 (PMC8016270; doi:10.1371/journal.pgen.1009267)
Supplement: S2 Table — (CSV) [file pgen.1009267.s003.csv]

			Untreated		Treated
Drug	Genotype	Vial pair	Balanced	Unbalanced	Balanced	Unbalanced	% Survival
IR	POLQ	1	70	46	56	34	95.27%
IR	POLQ	2	81	40	80	38	97.42%
IR	POLQ	3	74	47	77	65	117.85%
IR	POLQ	4	73	39	55	42	124.35%
IR	POLQ	5	78	39	74	52	123.81%
IR	POLQ	6	68	41	71	60	121.77%
IR	POLQ	7	73	39	70	50	119.66%
IR	POLQ	8	60	41	54	39	103.30%
IR	POLQ	9	60	45	44	39	109.64%
IR	POLQ	10	69	47	79	38	80.16%
IR	POLQ	11	56	51	66	35	72.70%
IR	POLQ	12	58	51	74	42	77.38%
IR	POLQ	13	78	34	57	39	133.82%
IR	POLQ	14	69	45	69	36	86.86%
IR	SLX4	1	54	55	70	32	62.17%
IR	SLX4	2	61	50	54	27	74.00%
IR	SLX4	3	59	29	76	51	121.86%
IR	SLX4	4	49	39	68	34	75.21%
IR	SLX4	5	59	63	50	39	84.86%
IR	SLX4	6	61	44	47	26	84.99%
IR	SLX4	7	58	36	46	35	112.83%
IR	SLX4	8	50	46	55	39	86.59%
IR	SLX4	9	39	23	39	43	141.36%
IR	SLX4	10	50	24	61	35	112.41%
IR	SLX4	11	57	22	63	25	102.01%
IR	SLX4	12	45	26	31	18	100.31%
IR	SLX4	13	32	21	59	24	72.98%
IR	POLQ SLX4	1	47	23	71	11	40.83%
IR	POLQ SLX4	2	66	30	43	3	20.87%
IR	POLQ SLX4	3	56	34	36	2	13.93%
IR	POLQ SLX4	4	81	43	77	9	30.18%
IR	POLQ SLX4	5	40	33	84	17	37.23%
IR	POLQ SLX4	6	54	32	43	6	32.91%
IR	POLQ SLX4	7	65	48	38	4	22.42%
IR	POLQ SLX4	8	41	25	47	7	34.22%
IR	POLQ SLX4	9	52	27	58	11	46.65%
IR	POLQ SLX4	10	38	27	61	8	27.91%
IR	POLQ SLX4	11	67	37	62	11	42.35%
IR	POLQ SLX4	12	51	41	35	5	28.05%
IR	POLQ SLX4	13	30	25	33	4	23.78%
IR	GEN1	1	87	62	85	49	87.88%
IR	GEN1	2	65	43	77	28	66.98%
IR	GEN1	3	79	38	75	39	105.33%
IR	GEN1	4	80	34	67	25	91.11%
IR	GEN1	5	60	36	85	36	79.34%
IR	GEN1	6	44	14	86	24	90.39%
IR	GEN1	7	82	35	57	25	101.92%
IR	GEN1	8	75	44	83	41	89.42%
IR	POLQ GEN1	1	29	18	32	24	111.90%
IR	POLQ GEN1	2	43	29	16	5	59.11%
IR	POLQ GEN1	3	69	39	62	43	113.41%
IR	POLQ GEN1	4	63	36	67	36	96.12%
IR	POLQ GEN1	5	53	23	75	35	105.14%
IR	POLQ GEN1	6	71	32	32	22	131.13%
IR	POLQ GEN1	7	40	37	59	23	58.37%
IR	POLQ GEN1	8	56	48	70	38	76.23%
IR	POLQ GEN1	9	72	37	74	30	84.98%
IR	POLQ GEN1	10	30	39	82	38	56.03%
IR	POLQ GEN1	11	79	40	77	28	79.33%
IR	POLQ GEN1	12	42	47	47	39	85.87%
IR	POLQ GEN1	13	53	41	62	25	65.88%
IR	POLQ MUS81	1	62	46	35	21	88.04%
IR	POLQ MUS81	2	49	46	25	18	86.45%
IR	POLQ MUS81	3	43	42	32	18	72.86%
IR	POLQ MUS81	4	62	43	42	16	67.36%
IR	POLQ MUS81	5	53	36	38	19	82.41%
IR	POLQ MUS81	6	72	44	36	30	119.83%
IR	POLQ MUS81	7	50	41	40	15	60.53%
IR	POLQ MUS81	8	49	43	44	14	51.64%
IR	POLQ MUS81 GEN1	1	23	31	43	0	0.00%
IR	POLQ MUS81 GEN1	2	36	30	48	0	0.00%
IR	POLQ MUS81 GEN1	3	37	31	35	0	0.00%
IR	POLQ MUS81 GEN1	4	31	26	25	0	0.00%
IR	POLQ MUS81 GEN1	5	28	23	18	0	0.00%
IR	POLQ MUS81 GEN1	6	19	21	42	0	0.00%
IR	POLQ MUS81 GEN1	7	14	11	26	1	8.42%
IR	POLQ MUS81 GEN1	8	17	6	15	0	0.00%
IR	POLQ SLX1	1	24	43	31	34	81.50%
IR	POLQ SLX1	2	29	46	43	33	70.80%
IR	POLQ SLX1	3	28	45	25	41	100.77%
IR	POLQ SLX1	4	29	37	47	23	58.61%
IR	POLQ SLX1	5	29	50	34	35	80.14%
IR	POLQ SLX1	6	23	41	32	41	87.67%
IR	POLQ SLX1	7	19	48	26	39	83.75%
IR	POLQ SLX1	8	28	54	63	31	50.08%
IR	POLQ SLX1	9	29	48	10	41	128.96%
IR	POLQ SLX1	10	19	34	39	49	86.80%
IR	POLQ SLX1	11	14	26	56	40	64.10%
IR	POLQ SLX1	12	21	44	46	46	73.86%
IR	POLQ SLX1	13	16	46	28	54	88.76%
IR	POLQ SLX1	14	22	34	52	32	62.75%
IR	POLQ SLX1	15	29	28	48	28	75.00%
IR	POLQ SLX1	16	23	44	48	22	47.86%
IR	POLQ SLX1	17	25	32	63	31	58.74%
IR	POLQ SLX1 GEN1	1	35	37	46	3	11.91%
IR	POLQ SLX1 GEN2	2	55	34	47	15	63.33%
IR	POLQ SLX1 GEN3	3	33	46	33	9	36.80%
IR	POLQ SLX1 GEN4	4	33	52	29	9	38.71%
IR	POLQ SLX1 GEN5	5	33	52	31	13	48.30%
IR	POLQ SLX1 GEN6	6	44	28	62	13	44.57%
IR	POLQ SLX1 GEN7	7	53	40	39	10	47.45%
IR	POLQ SLX1 GEN8	8	38	39	9	5	70.51%
IR	POLQ SLX1 GEN9	13	34	52	25	18	69.23%
IR	POLQ SLX1 GEN10	14	47	39	36	16	67.85%
IR	POLQ SLX1 GEN11	15	62	31	50	10	50.00%
CPT	POLQ	1	38	31	44	34	97.02%
CPT	POLQ	2	46	27	52	47	128.36%
CPT	POLQ	3	64	27	87	55	130.54%
CPT	POLQ	4	60	22	111	52	118.91%
CPT	POLQ	5	74	16	119	49	164.06%
CPT	POLQ	6	62	38	63	44	108.21%
CPT	POLQ	7	84	48	74	50	110.89%
CPT	POLQ	8	75	40	49	35	119.79%
CPT	POLQ	9	75	33	57	23	94.09%
CPT	POLQ	10	28	13	55	42	136.56%
CPT	POLQ	11	70	33	67	35	107.10%
CPT	POLQ	12	33	39	63	56	86.88%
CPT	POLQ	13	34	33	50	44	95.04%
CPT	POLQ	14	36	30	44	30	89.19%
CPT	POLQ	15	45	34	46	36	102.01%
CPT	SLX4	1	25	56	26	24	69.43%
CPT	SLX4	2	47	49	45	13	43.91%
CPT	SLX4	3	26	29	46	15	46.64%
CPT	SLX4	4	34	47	41	28	69.94%
CPT	SLX4	5	27	52	26	20	66.05%
CPT	SLX4	6	36	56	32	20	63.19%
CPT	SLX4	7	70	72	53	33	75.68%
CPT	SLX4	8	79	65	39	29	94.48%
CPT	SLX4	9	59	62	51	43	89.28%
CPT	SLX4	10	70	72	56	31	70.27%
CPT	SLX4	11	46	48	45	22	64.30%
CPT	SLX4	12	38	46	44	70	112.13%
CPT	SLX4	13	50	56	42	39	91.14%
CPT	SLX4	14	48	54	32	45	110.39%
CPT	SLX4	15	28	43	23	24	84.31%
CPT	SLX4	16	25	43	32	57	101.28%
CPT	POLQ SLX4	1	32	19	44	0	0.00%
CPT	POLQ SLX4	2	60	42	50	1	4.76%
CPT	POLQ SLX4	3	55	38	62	0	0.00%
CPT	POLQ SLX4	4	62	15	58	0	0.00%
CPT	POLQ SLX4	5	49	45	82	8	18.57%
CPT	POLQ SLX4	6	61	21	71	4	20.83%
CPT	POLQ SLX4	7	75	32	76	7	28.20%
CPT	POLQ SLX4	8	43	40	94	2	4.32%
CPT	POLQ SLX4	9	36	28	58	1	3.87%
CPT	GEN1	1	70	40	71	42	102.21%
CPT	GEN1	2	76	49	77	20	52.60%
CPT	GEN1	3	56	33	74	31	79.62%
CPT	GEN1	4	41	34	92	25	47.13%
CPT	GEN1	5	81	35	84	29	85.06%
CPT	GEN1	6	46	23	72	28	84.00%
CPT	GEN1	7	69	33	68	36	106.99%
CPT	GEN1	8	65	37	72	23	66.74%
CPT	GEN1	9	33	16	61	17	66.75%
CPT	GEN1	10	38	16	70	35	112.50%
CPT	GEN1	11	15	8	69	33	93.01%
CPT	GEN1	12	19	8	39	9	63.28%
CPT	GEN1	13	50	37	63	26	68.69%
CPT	GEN1	14	74	34	66	26	89.77%
CPT	POLQ GEN1	1	78	46	70	20	59.90%
CPT	POLQ GEN1	2	76	48	49	13	54.17%
CPT	POLQ GEN1	3	68	66	81	18	36.91%
CPT	POLQ GEN1	4	67	73	66	27	55.68%
CPT	POLQ GEN1	5	47	44	75	31	60.48%
CPT	POLQ GEN1	6	70	51	48	17	62.05%
CPT	POLQ GEN1	7	54	47	57	40	88.62%
CPT	POLQ GEN1	8	53	54	77	30	55.56%
CPT	POLQ GEN1	9	61	26	94	22	63.46%
