# Supplementary material for: DNA polymerase theta suppresses mitotic crossing over
Source: PLoS Genet. 2021 Mar 22;17(3):e1009267. doi: 10.1371/journal.pgen.1009267 (PMC8016270; doi:10.1371/journal.pgen.1009267)
Supplement: S3 Table — (CSV) [file pgen.1009267.s004.csv]

Genotype	Guide	Count	% survial/R26
wt	R26	248	100.40%
		238	96.36%
		255	103.24%
	SLX4	241	97.57%
		219	88.66%
		263	106.48%
Polq-/-	R26	133	102.84%
		118	91.24%
		137	105.93%
	SLX4	53	40.98%
		68	52.58%
		59	45.62%
Polq-/- + POLQ	R26	192	103.04%
		194	104.11%
		173	92.84%
	SLX4	165	88.55%
		190	101.97%
		173	92.84%
