# Supplementary material for: DNA polymerase theta suppresses mitotic crossing over
Source: PLoS Genet. 2021 Mar 22;17(3):e1009267. doi: 10.1371/journal.pgen.1009267 (PMC8016270; doi:10.1371/journal.pgen.1009267)
Supplement: S4 Table — (CSV) [file pgen.1009267.s005.csv]

Mutant	Disc	Wing disc area	Dcp 1+ area	% Dcp-1 area
POLQ	1	62357	44	0.07%
POLQ	2	80670	178	0.22%
POLQ	3	81728	13.8	0.02%
POLQ	4	64385	158	0.25%
POLQ	5	61941	174	0.28%
POLQ	6	81396	308	0.38%
POLQ	7	87796	255	0.29%
POLQ	8	81411	143	0.18%
POLQ	9	81448	46.4	0.06%
POLQ	10	56446	79.5	0.14%
POLQ SLX4	1	11155	72.6	0.65%
POLQ SLX4	2	20686	237.6	1.15%
POLQ SLX4	3	18682	95.1	0.51%
POLQ SLX4	4	7928	190.9	2.41%
POLQ SLX4	5	7404	164.2	2.22%
POLQ SLX4	6	9279	116.7	1.26%
POLQ SLX4	7	9319	165.3	1.77%
POLQ SLX4	8	11400	155.8	1.37%
POLQ SLX4	9	8943	176.9	1.98%
POLQ SLX4 GEN1	1	43427	3455	7.96%
POLQ SLX4 GEN1	2	8503	552.7	6.50%
POLQ SLX4 GEN1	3	13286	294.5	2.22%
POLQ SLX4 GEN1	4	8801	631	7.17%
POLQ SLX4 GEN1	5	8665	232.4	2.68%
POLQ SLX4 GEN1	6	2708	336.2	12.42%
POLQ SLX4 GEN1	7	75167	1004.8	1.34%
POLQ SLX4 GEN1	8	85560	3239	3.79%
