# Supplementary material for: DNA polymerase theta suppresses mitotic crossing over
Source: PLoS Genet. 2021 Mar 22;17(3):e1009267. doi: 10.1371/journal.pgen.1009267 (PMC8016270; doi:10.1371/journal.pgen.1009267)
Supplement: S5 Table — (CSV) [file pgen.1009267.s006.csv]

Genotype	Vial	NCO	MCO	%MCO
wt	1	90	3	3.23%
wt	2	100	0	0.00%
wt	3	78	0	0.00%
wt	4	109	0	0.00%
wt	5	105	0	0.00%
wt	6	91	0	0.00%
wt	7	103	0	0.00%
wt	8	68	0	0.00%
wt	9	100	0	0.00%
wt	10	100	0	0.00%
wt	11	113	0	0.00%
wt	12	84	0	0.00%
wt	13	113	0	0.00%
wt	14	89	0	0.00%
wt	15	95	0	0.00%
wt	16	73	0	0.00%
wt	17	82	0	0.00%
wt	18	115	0	0.00%
wt	19	61	0	0.00%
wt	20	96	0	0.00%
wt	21	66	0	0.00%
wt	22	78	0	0.00%
wt	23	61	2	3.17%
wt	24	53	0	0.00%
wt	25	78	4	4.88%
wt	26	30	0	0.00%
wt	27	92	0	0.00%
wt	28	88	0	0.00%
wt	29	78	0	0.00%
wt	30	54	0	0.00%
wt	31	50	0	0.00%
wt	32	78	0	0.00%
wt	33	84	0	0.00%
wt	34	37	0	0.00%
wt	35	62	0	0.00%
wt	36	128	0	0.00%
wt	37	94	0	0.00%
wt	38	127	0	0.00%
wt	39	133	0	0.00%
wt	40	119	0	0.00%
wt	41	138	0	0.00%
wt	42	123	1	0.81%
wt	43	9	0	0.00%
wt	44	84	0	0.00%
wt	45	139	0	0.00%
wt	46	81	0	0.00%
wt	47	84	0	0.00%
wt	48	116	0	0.00%
wt	49	146	0	0.00%
wt	50	55	0	0.00%
wt	51	43	0	0.00%
wt	52	64	0	0.00%
wt	53	64	0	0.00%
wt	54	109	0	0.00%
wt	55	133	0	0.00%
wt	56	37	11	22.92%
wt	57	101	0	0.00%
wt	58	105	0	0.00%
wt	59	117	0	0.00%
wt	60	116	0	0.00%
wt	61	79	0	0.00%
wt	62	104	0	0.00%
wt	63	98	0	0.00%
wt	64	101	0	0.00%
wt	65	114	0	0.00%
wt	66	98	0	0.00%
wt	67	96	0	0.00%
wt	68	82	0	0.00%
wt	69	103	0	0.00%
wt	70	107	0	0.00%
wt	71	75	0	0.00%
wt	72	100	0	0.00%
wt	73	90	0	0.00%
wt	74	79	0	0.00%
wt	75	107	0	0.00%
wt	76	61	0	0.00%
wt	77	61	0	0.00%
wt	78	106	0	0.00%
wt	79	74	0	0.00%
wt	80	89	0	0.00%
wt	81	122	0	0.00%
wt	82	100	0	0.00%
wt	83	145	0	0.00%
wt	84	98	0	0.00%
wt	85	97	0	0.00%
wt	86	117	0	0.00%
wt	87	71	0	0.00%
wt	88	106	0	0.00%
wt	89	87	0	0.00%
wt	90	118	0	0.00%
wt	91	80	0	0.00%
wt	92	67	0	0.00%
wt	93	117	0	0.00%
wt	94	88	0	0.00%
wt	95	108	0	0.00%
wt	96	93	0	0.00%
wt	97	12	0	0.00%
POLQ	1	40	0	0.00%
POLQ	2	3	3	50.00%
POLQ	3	19	0	0.00%
POLQ	4	1	5	83.33%
POLQ	5	26	2	7.14%
POLQ	6	71	1	1.39%
POLQ	7	73	0	0.00%
POLQ	8	43	0	0.00%
POLQ	9	68	0	0.00%
POLQ	10	46	0	0.00%
POLQ	11	17	0	0.00%
POLQ	12	29	0	0.00%
POLQ	13	91	5	5.21%
POLQ	14	20	0	0.00%
POLQ	15	108	0	0.00%
POLQ	16	85	0	0.00%
POLQ	17	7	0	0.00%
POLQ	18	46	0	0.00%
POLQ	19	52	0	0.00%
POLQ	20	103	0	0.00%
POLQ	21	74	0	0.00%
POLQ	22	23	0	0.00%
POLQ	23	84	0	0.00%
POLQ	24	48	0	0.00%
POLQ	25	62	0	0.00%
POLQ	26	66	1	1.49%
POLQ	27	0	7	100.00%
POLQ	28	103	0	0.00%
POLQ	29	0	18	100.00%
POLQ	30	105	0	0.00%
POLQ	31	84	0	0.00%
POLQ	32	47	0	0.00%
POLQ	33	102	0	0.00%
POLQ	34	100	0	0.00%
POLQ	35	92	0	0.00%
POLQ	36	50	0	0.00%
POLQ	37	97	0	0.00%
POLQ	38	94	0	0.00%
POLQ	39	91	0	0.00%
POLQ	40	73	0	0.00%
POLQ	41	80	0	0.00%
POLQ	42	54	0	0.00%
POLQ	43	59	0	0.00%
POLQ	44	41	0	0.00%
POLQ	45	38	0	0.00%
POLQ	46	48	10	17.24%
POLQ	47	14	0	0.00%
POLQ	48	87	0	0.00%
POLQ	49	92	0	0.00%
POLQ	50	116	0	0.00%
POLQ	51	63	0	0.00%
POLQ	52	39	5	11.36%
POLQ	53	114	0	0.00%
POLQ	54	128	0	0.00%
POLQ	55	98	0	0.00%
SLX4	1	137	0	0.00%
SLX4	2	39	0	0.00%
SLX4	3	103	0	0.00%
SLX4	4	86	0	0.00%
SLX4	5	15	0	0.00%
SLX4	6	31	2	6.06%
SLX4	7	76	0	0.00%
SLX4	8	100	0	0.00%
SLX4	9	96	0	0.00%
SLX4	10	109	0	0.00%
SLX4	11	97	0	0.00%
SLX4	12	66	1	1.49%
SLX4	13	98	0	0.00%
SLX4	14	99	0	0.00%
SLX4	15	102	0	0.00%
SLX4	16	92	0	0.00%
SLX4	17	115	0	0.00%
SLX4	18	98	4	3.92%
SLX4	19	116	0	0.00%
SLX4	20	91	0	0.00%
SLX4	21	107	0	0.00%
SLX4	22	113	0	0.00%
SLX4	23	61	0	0.00%
SLX4	24	43	0	0.00%
SLX4	25	77	1	1.28%
SLX4	26	81	0	0.00%
SLX4	27	74	0	0.00%
SLX4	28	82	0	0.00%
SLX4	29	67	0	0.00%
SLX4	30	43	0	0.00%
SLX4	31	66	0	0.00%
SLX4	32	34	0	0.00%
SLX4	33	67	0	0.00%
SLX4	34	26	0	0.00%
SLX4	35	87	0	0.00%
SLX4	36	53	0	0.00%
SLX4	37	79	0	0.00%
SLX4	38	33	0	0.00%
SLX4	39	57	0	0.00%
SLX4	40	78	1	1.27%
SLX4	41	45	0	0.00%
SLX4	42	69	0	0.00%
SLX4	43	86	0	0.00%
SLX4	44	13	0	0.00%
SLX4	45	92	0	0.00%
SLX4	46	96	0	0.00%
SLX4	47	113	0	0.00%
SLX4	48	99	0	0.00%
SLX4	49	86	0	0.00%
SLX4	50	87	0	0.00%
SLX4	51	111	0	0.00%
SLX4	52	107	0	0.00%
SLX4	53	78	0	0.00%
SLX4	54	89	8	8.25%
SLX4	55	113	2	1.74%
SLX4	56	98	0	0.00%
SLX4	57	84	0	0.00%
SLX4	58	103	0	0.00%
SLX4	59	94	0	0.00%
SLX4	60	97	0	0.00%
SLX4	61	70	0	0.00%
SLX4	62	73	0	0.00%
GEN1	1	71	0	0.00%
GEN1	2	103	0	0.00%
GEN1	3	102	0	0.00%
GEN1	4	113	1	0.88%
GEN1	5	101	0	0.00%
GEN1	6	96	0	0.00%
GEN1	7	89	3	3.26%
GEN1	8	93	0	0.00%
GEN1	9	79	0	0.00%
GEN1	10	73	0	0.00%
GEN1	11	97	0	0.00%
GEN1	12	75	0	0.00%
GEN1	13	92	0	0.00%
GEN1	14	99	0	0.00%
GEN1	15	73	4	5.19%
GEN1	16	105	0	0.00%
GEN1	17	76	0	0.00%
GEN1	18	67	0	0.00%
GEN1	19	92	0	0.00%
GEN1	20	111	4	3.48%
GEN1	21	82	0	0.00%
GEN1	22	119	0	0.00%
GEN1	23	105	0	0.00%
GEN1	24	94	0	0.00%
GEN1	25	80	0	0.00%
GEN1	26	88	0	0.00%
GEN1	27	108	0	0.00%
GEN1	28	107	0	0.00%
GEN1	29	155	0	0.00%
GEN1	30	49	0	0.00%
GEN1	31	75	0	0.00%
GEN1	32	81	0	0.00%
GEN1	33	117	0	0.00%
GEN1	34	83	0	0.00%
GEN1	35	94	0	0.00%
GEN1	36	155	0	0.00%
GEN1	37	158	0	0.00%
GEN1	38	140	0	0.00%
GEN1	39	156	0	0.00%
GEN1	40	159	0	0.00%
GEN1	41	18	0	0.00%
GEN1	42	161	0	0.00%
GEN1	43	176	0	0.00%
GEN1	44	145	11	7.05%
GEN1	45	119	0	0.00%
GEN1	46	163	0	0.00%
GEN1	47	151	0	0.00%
GEN1	48	180	0	0.00%
GEN1	49	166	0	0.00%
GEN1	50	148	0	0.00%
GEN1	51	161	0	0.00%
GEN1	52	151	0	0.00%
GEN1	53	94	0	0.00%
GEN1	54	149	0	0.00%
GEN1	55	110	0	0.00%
GEN1	56	169	0	0.00%
GEN1	57	146	0	0.00%
GEN1	58	154	0	0.00%
GEN1	59	116	49	29.70%
GEN1	60	69	0	0.00%
SLX4 GEN1	1	44	0	0.00%
SLX4 GEN1	2	37	0	0.00%
SLX4 GEN1	3	17	0	0.00%
SLX4 GEN1	4	56	0	0.00%
SLX4 GEN1	5	37	0	0.00%
SLX4 GEN1	6	64	0	0.00%
SLX4 GEN1	7	22	0	0.00%
SLX4 GEN1	8	72	0	0.00%
SLX4 GEN1	9	28	0	0.00%
SLX4 GEN1	10	15	0	0.00%
SLX4 GEN1	11	39	0	0.00%
SLX4 GEN1	12	41	0	0.00%
SLX4 GEN1	13	129	0	0.00%
SLX4 GEN1	14	19	0	0.00%
SLX4 GEN1	15	14	0	0.00%
SLX4 GEN1	16	66	0	0.00%
SLX4 GEN1	17	9	0	0.00%
SLX4 GEN1	18	46	0	0.00%
SLX4 GEN1	19	39	0	0.00%
SLX4 GEN1	20	11	0	0.00%
SLX4 GEN1	21	40	0	0.00%
SLX4 GEN1	22	12	0	0.00%
SLX4 GEN1	23	19	0	0.00%
SLX4 GEN1	24	33	0	0.00%
SLX4 GEN1	25	46	0	0.00%
SLX4 GEN1	26	25	0	0.00%
SLX4 GEN1	27	33	0	0.00%
SLX4 GEN1	28	61	0	0.00%
SLX4 GEN1	29	39	0	0.00%
SLX4 GEN1	30	10	0	0.00%
SLX4 GEN1	31	55	0	0.00%
SLX4 GEN1	32	15	0	0.00%
SLX4 GEN1	33	54	0	0.00%
SLX4 GEN1	34	28	0	0.00%
SLX4 GEN1	35	42	0	0.00%
SLX4 GEN1	36	56	0	0.00%
SLX4 GEN1	37	38	0	0.00%
SLX4 GEN1	38	27	0	0.00%
SLX4 GEN1	39	15	0	0.00%
SLX4 GEN1	40	44	0	0.00%
SLX4 GEN1	41	40	0	0.00%
SLX4 GEN1	42	34	0	0.00%
SLX4 GEN1	43	39	0	0.00%
SLX4 GEN1	44	39	0	0.00%
SLX4 GEN1	45	35	0	0.00%
SLX4 GEN1	46	31	0	0.00%
SLX4 GEN1	47	79	0	0.00%
SLX4 GEN1	48	142	0	0.00%
SLX4 GEN1	49	51	0	0.00%
SLX4 GEN1	50	93	0	0.00%
SLX4 GEN1	51	122	0	0.00%
SLX4 GEN1	52	116	0	0.00%
SLX4 GEN1	53	46	0	0.00%
SLX4 GEN1	54	91	0	0.00%
SLX4 GEN1	55	71	0	0.00%
SLX4 GEN1	56	88	0	0.00%
SLX4 GEN1	57	152	0	0.00%
SLX4 GEN1	58	64	0	0.00%
SLX4 GEN1	59	52	0	0.00%
SLX4 GEN1	60	82	0	0.00%
SLX4 GEN1	61	58	0	0.00%
SLX4 GEN1	62	106	0	0.00%
SLX4 GEN1	63	17	0	0.00%
SLX4 GEN1	64	55	0	0.00%
SLX4 GEN1	65	87	0	0.00%
SLX4 GEN1	66	99	0	0.00%
SLX4 GEN1	67	55	0	0.00%
SLX4 GEN1	68	79	0	0.00%
SLX4 GEN1	69	9	0	0.00%
